# Supplementary material for: Fourteen Years of Experience of Liver Transplantation for Wilson’s Disease; a Report on 107 Cases from Shiraz, Iran
Source: PLoS One. 2016 Dec 8;11(12):e0167890. doi: 10.1371/journal.pone.0167890 (PMC5145205; doi:10.1371/journal.pone.0167890)
Supplement: S1 File — (XLSX) [file pone.0167890.s001.xlsx]

## Sheet: Sheet1
code	sex	age	neurologic manifestations(yes/no)	ALF(yes/no)	type of LT(DD/DL)	outecome
5	female	15	yes	no	Cadaver	live
18	female	8	yes	no	Cadaver	dead
23	female	28	yes	yes	Cadaver	live
28	female	28	yes	no	Cadaver	live
29	female	26	yes	no	Cadaver	live
35	female	18	yes	no	Cadaver	live
43	female	22	yes	no	Cadaver	live
46	female	17	yes	no	Cadaver	live
47	female	9	yes	no	Cadaver	live
48	female	15	yes	no	Cadaver	live
51	female	24	yes	no	Cadaver	live
61	female	19	yes	no	Cadaver	live
63	female	10	yes	no	Cadaver	live
66	female	23	yes	no	Cadaver	live
68	female	26	yes	no	His Mother	live
71	female	31	yes	no	Cadaver	live
72	female	22	yes	no	Cadaver	live
74	female	9	yes	yes	Cadaver	live
83	female	10	yes	no	Cadaver	live
85	female	25	yes	yes	Cadaver	live
94	female	34	yes	no	Cadaver	live
98	female	7	yes	no	Cadaver	live
99	female	17	yes	no	Cadaver	live
104	female	5	yes	no	Cadaver	live
2	female	13	no	no	live	live
57	female	17	no	yes	Cadaver	dead
80	female	9	no	yes	Cadaver	live
92	female	16	no	no	Cadaver	live
4	female	23	no	no	Cadaver	dead
16	female	16	no	yes	Cadaver	dead
24	female	10	no	yes	Cadaver	live
33	female	28	no	no	Cadaver	dead
50	female	37	no	no	Cadaver	dead
53	female	22	no	no	Cadaver	live
54	female	25	no	yes	His Father	live
60	female	31	no	no	Her Mother	live
62	female	24	no	no	Cadaver	live
67	female	21	no	yes	Cadaver	dead
78	female	59	no	no	Cadaver	live
81	female	22	no	no	Cadaver	dead
102	female	18	no	no	Her Mother	live
105	female	24	no	no	Cadaver	live
106	female	23	no	no	Cadaver	live
3	Male	21	yes	no	Cadaver	live
6	Male	12	yes	no	Cadaver	live
7	Male	24	yes	no	Cadaver	live
9	Male	28	yes	no	live	live
10	Male	12	yes	no	Cadaver	live
11	Male	23	yes	no	Cadaver	live
13	Male	26	yes	no	Her Brother	live
14	Male	26	yes	no	Cadaver	live
15	Male	19	yes	no	Cadaver	live
17	Male	19	yes	no	Cadaver	live
19	Male	17	yes	no	Cadaver	live
20	Male	37	yes	no	Cadaver	live
21	Male	22	yes	no	Cadaver	live
26	Male	26	yes	no	Cadaver	live
27	Male	17	yes	no	Cadaver	live
31	Male	26	yes	no	Cadaver	live
34	Male	16	yes	yes	Cadaver	live
39	Male	28	yes	no	His Father	live
40	Male	8	yes	yes	Cadaver	live
44	Male	17	yes	no	Cadaver	dead
45	Male	22	yes	no	Her Father	live
49	Male	43	yes	no	Cadaver	live
56	Male	21	yes	no	Cadaver	live
59	Male	13	yes	no	Cadaver	live
64	Male	29	yes	no	Cadaver	live
65	Male	12	yes	yes	Cadaver	live
69	Male	14	yes	no	Cadaver	live
70	Male	8	yes	yes	Cadaver	live
75	Male	23	yes	no	Cadaver	live
87	Male	7	yes	yes	Cadaver	live
90	Male	17	yes	no	Cadaver	live
91	Male	16	yes	no	His Mother	live
93	Male	6	yes	no	Cadaver	live
95	Male	10	yes	no	Cadaver	live
96	Male	14	yes	no	Cadaver	live
103	Male	24	yes	no	Cadaver	live
1	Male	6	no	no	Cadaver	live
8	Male	19	no	no	Cadaver	live
30	Male	20	no	no	Cadaver	live
42	Male	13	no	no	Cadaver	live
79	Male	11	no	yes	His Father	live
84	Male	9	no	yes	Cadaver	live
88	Male	8	no	yes	Cadaver	live
89	Male	29	no	no	Cadaver	live
97	Male	22	no	no	Cadaver	live
100	Male	15	no	no	Cadaver	live
12	Male	18	no	no	Cadaver	live
22	Male	36	no	no	Cadaver	live
25	Male	22	no	yes	Cadaver	live
32	Male	10	no	no	Cadaver	live
36	Male	26	no	no	His Mother	live
37	Male	34	no	no	Cadaver	live
38	Male	34	no	no	Cadaver	dead
41	Male	23	no	no	Cadaver	dead
52	Male	26	no	no	Cadaver	live
55	Male	17	no	yes	His Mother	live
58	Male	18	no	yes	Cadaver	dead
73	Male	14	no	no	Cadaver	live
76	Male	28	no	no	Cadaver	dead
77	Male	21	no	no	Cadaver	live
82	Male	26	no	no	Cadaver	dead
86	Male	19	no	no	Cadaver	live
101	Male	13	no	no	Cadaver	dead
107	Male	34	no	yes	Cadaver	live
